# Supplementary material for: In Vivo Inhibition of TRPC6 by SH045 Attenuates Renal Fibrosis in a New Zealand Obese (NZO) Mouse Model of Metabolic Syndrome
Source: Int J Mol Sci. 2022 Jun 20;23(12):6870. doi: 10.3390/ijms23126870 (PMC9224794; doi:10.3390/ijms23126870)
Supplement: Supplementary file 1 [file ijms-23-06870-s001.zip]

Archive with 1 entries (1 files):
- ijms-1663959-supplementary.pdf
